# Supplementary material for: Combined analysis of 16S rRNA gene sequencing data reveals core vaginal bacteria across livestock species
Source: Front Microbiol. 2025 Feb 10;16:1524000. doi: 10.3389/fmicb.2025.1524000 (PMC11849051; doi:10.3389/fmicb.2025.1524000)
Supplement: Supplementary file 4 [file Table_1.XLSX]

## Sheet: Sheet1
Supplementary Table 1. Overview of datasets included in this analysis.
Title:	Author and publication information:	Animal	Breed	Mean age	Reproductive status	Estrus synchronization method	Mating	Location	Objective	Sample Technique:	Sequencing:	16S Region:	Number of samples considered for analysis	Number of samples included in analysis	Data Acquisition:	Notes
The vaginal and fecal microbiomes arerelated to pregnancy status in beef heifers	Deng et al. 2019, J Anim Sci Biotechnol. 2019 Dec 13:10:92. doi: 10.1186/s40104-019-0401-2	Cattle	Beef, Unspecified crossbred	420.88 days	Pre-breeding and during pregnancy	PGF2α injection	AI and natural	USA	Compared vaginal samples taken from cattle at different time points during pregnancy.	Vaginal swab	Illumina MiSeq	V4	272	173	PRJNA497069
Investigation of the vaginal microbiota of dairy cows through genetic sequencing of short (Illumina) and long (PacBio) reads and associations with gestational status	Souza et al. 2023, PLoS One. 2023 Aug 23;18(8):e0290026. doi: 10.1371/journal.pone.0290026	Cattle	Dairy, Holstein-Friesian	5 years	Estrus, prior to AI	None	AI	Brazil	Compared the cattle vaginal microbiota taxonomic composition between PacBio and Illumina sequencing.	Vaginal swab	Illumina Miseq	V4	13	13	PRJNA1003117
Maternal influences on oral and faecal microbiota maturation in neonatal calves in beef and dairy production systems	Barden et al. 2020, Anim Microbiome. 2020 Sep 7;2(1):31. doi: 10.1186/s42523-020-00049-1.	Cattle	Dariy and Beef, Holstein or Hereford	Range of 1-5 parities	Pre- and post-calving	Unspecified	AI for the dairy cattle and natural service for the beef cattle	UK	Characterized maturation of the vaginal microbiota of calves, along with vertical transfer of microbiota.	Vaginal swab	Illumina MiSeq	V4	30	29	PRJNA625876
Biogeographical Differences in the Influence of Maternal Microbial Sources on the Early Successional Development of the Bovine Neonatal Gastrointestinal tract	Yeoman et al. 2018, Sci Rep. 2018 Feb 16;8(1):3197. doi: 10.1038/s41598-018-21440-8.	Cattle	Dairy, Holstein	2nd lactation cow	Immediately post-calving	Unspecified	Unspecified	USA	Evaluated the influence of the dam microbiota composition on the development of the calf microbiome.	Vaginal "scrapings"	Illumina MiSeq	V3-V4	20	16	PRJNA314799
Microbiota members from body sites of dairy cows are largely shared within individual hosts throughout lactation but sharing is limited in the herd	Mariadassou et al. 2023, Anim Microbiome. 2023 Jun 12;5(1):32. doi: 10.1186/s42523-023-00252-w.	Cattle	Dairy, Prim’Holstein	Primiparous	1 week pre-partum, and post-partum	Unspecified	Unspecified	France	Investigated the relationship between different host microbiotas after parturition, identifying shared organisms between body sites and comparing those across the herd.	Vaginal swab	Illumina MiSeq	V3-V4	161	97	PRJNA 875059	Speculum used during sample collection
Feeding hempseed cake alters the bovine gut, respiratory and reproductive microbiota	Winders et al. 2023, Sci Rep. 2023 May 19;13(1):8121. doi: 10.1038/s41598-023-35241-1.	Cattle	Beef, Unspecified crossbred	19 months	Finishing heifers	None	None	USA	Evaluated the effect of feeding hempseed on host microbiota composition in beef cattle.	Vaginal swab	Illumina Novaseq	V3-V4	31	31	PRJNA838018	Vaginal swab taken post-euthanasia
The Nasopharyngeal, Ruminal, and Vaginal Microbiota and the Core Taxa Shared across These Microbiomes in Virgin Yearling Heifers Exposed to Divergent In Utero Nutrition during Their First Trimester of Gestation and in Pregnant Beef Heifers in Response to Mineral Supplementation	Amat et al. 2021, Microorganisms. 2021 Sep 23;9(10):2011. doi: 10.3390/microorganisms9102011.	Cattle	Beef, Angus crossbreed	9 months - 1 year and 9 months	Not pregnant or 6 months pregnant	Uspecified	Unspecified	USA	Investigated the effect of dam feed intake and mineral supplementation on offspring microbiome.	Vaginal swab	Illumina Novaseq	V3-V4	71	71	PRJNA721423
The microbiota of uterine biopsies, cytobrush and vaginal swabs at artificial insemination in Norwegian red cows	Diaz-Lundahl et al. 2023, Theriogenology. 2023 Oct 1:209:115-125. doi: 10.1016/j.theriogenology.2023.06.024.	Cattle	Dairy, Norwegian red	Unspecified, at least 1 parity	Estrus, prior to AI	Unspecified	AI	Norway	Examined associations between vaginal microbiota and endometrial microbiota at the time of AI.	Vaginal swab	Illumina MiSeq	V3-V4	11	11	PRJNA841790	Metricheck was used to evaluate vaginal mucus as a recruitment method prior to vaginal swab collection.
Vaginal Microbiota Changes During Estrous Cycle in Dairy Heifers	Quereda et al. 2020, Front Vet Sci. 2020 Jul 3:7:371. doi: 10.3389/fvets.2020.00371.	Cattle	Dairy, Holstein-Friesian	13-16 months	In estrus or post-breeding	Cloprostenol	AI	Spain	Described the vaginal microbiota in healthy dairy heifers in the follicular and luteal phase of their estrous cycle.	Vaginal swab	Illumina MiSeq	V3-V4	40	39	PRJNA629084
ISU Unpublished Beef	NA	Cattle	Beef, Simmental crossbred	Unspecified	Unspecified	None	Natural	USA	Characterized the beef cattle vaginal microbiota during late gestation.	Vaginal swab	Illumina MiSeq	V4	245	235	PRJNA1211620
Heat stress during late gestation disrupts maternal microbial transmission with altered offspring’s gut microbial colonization and serum metabolites in a pig model	He et al. 2020, Environ Pollut. 2020 Nov;266(Pt 3):115111. doi: 10.1016/j.envpol.2020.115111.	Pigs	Landrace X Large white	Primiparous	Late gestation	Unspecified	Unspecified	China	Determined if heat stress during late gestation altered maternal microbial transmission to offspring.	Vaginal swab	Illumina MiSeq	V3-V4	10	10	PRJNA611480
Composition, function, and timing: exploring the early-life gut microbiota in piglets for probiotic interventions	Quan et al. 2023, J Anim Sci Biotechnol. 2023 Nov 13;14(1):143. doi: 10.1186/s40104-023-00943-z.	Pigs	Licha black pig	Unspecified	Within 5 hours of parturition	Unspecified	Unspecified	China	Determined the timing and functional potential of the development of the gut microbiota in piglets.	Vaginal swab	Illumina Novaseq	V3-V4	23	22	PRJNA985145
Interaction between Microbes and Host in Sow Vaginas in Early Pregnancy	Zang et al. 2023, mSystems. 2023 Apr 27;8(2):e0119222. doi: 10.1128/msystems.01192-22.	Pigs	Tibetan	Second parity sows	Cycling or early pregnancy	Unspecified	AI	China	Analyzed sow vaginal microbiota in during the estrous cycle and early pregnancy.	Vaginal swab	Illumina Novaseq	V3-V4	26	26	PRJNA788181	Swabs taken post-euthanasia, after reproductive tract is removed from the carcass
High-throughput sequencing of 16S rRNA gene analysis reveals novel taxonomic diversity among vaginal microbiota in healthy and affected sows with endometritis	Liang et al. 2022, Res Vet Sci. 2022 Mar:143:33-40. doi: 10.1016/j.rvsc.2021.12.003.	Pigs	Unspecified commercial breed	Unspecified	Unspecified	Unspecified	Unspecified	China	Compared the vaginal microbiota between healthy and sows with endometritis.	Vaginal swab	Illumina MiSeq	V3-V4	40	27	PRJNA636902	Involves diagnosis of sows with endometritis via physical examination and cytology
Development of the tonsillar microbiome in pigs from newborn through weaning	Pena Cortes et al. 2018, BMC Microbiol. 2018 Apr 16;18(1):35. doi: 10.1186/s12866-018-1176-x.	Pigs	Yorkshire X Hampshire	Primiparous and multiparous sows	Unspecified	Unspecified	Unspecified	USA	Characterized the piglet tonisllar microbiota from birth to weaning in relation to maternal microbiota.	Vaginal swab	Illumina MiSeq	V4	6	6	PRJNA391812	Swab placed immediately in to 80% ethanol after sampling.
Disinfection of Maternal Environments Is Associated with Piglet Microbiome Composition from Birth to Weaning	Law et al. 2021, mSphere. 2021 Oct 27;6(5):e0066321. doi: 10.1128/mSphere.00663-21.	Pigs	Landrace X Yorkshire	Unspecified	Day 110 of gestation and the day before farrowing.	Unspecified	AI	USA	Tested the effect of different sanitation measures in farrowing rooms have on the microbiome development in piglets.	Vaginal swab	Illumina MiSeq	V4	12	7	PRJNA721243
Vaginal microbiome and serum metabolite differences in late gestation commercial sows at risk for pelvic organ prolapse	Kiefer et al. 2021, Sci Rep. 2021 Mar 17;11(1):6189. doi: 10.1038/s41598-021-85367-3.	Pigs	Unspecified commercial breed	Unspecified	Days 105-117 of gestation	Unspecified	Unspecified	USA	Compared the sow vaginal microbiota and host metabolite composition between sows with different risk levels of developing pelvic organ prolapse	Vaginal swab	Illumina MiSeq	V4	42	22	PRJNA623913
Vaginal microbiota differences associated with pelvic organ prolapse risk during late gestation in commercial sows	Kiefer et al. 2021, Biol Reprod. 2021 Dec 20;105(6):1545-1561. doi: 10.1093/biolre/ioab178.	Pigs	Unspecified commercial breed	Unspecified	Weeks 12-15 of gestation	Unspecified	Unspecified	USA	Determined relationship between sow vaginal microbiota during differen times points in late gestation with the risk of developing pelvic organ prolapse.	Vaginal swab	Illumina MiSeq	V4	381	375	PRJNA739728
Investigating the relationship between vaginal microbiota and host genetics and their impact on immune response and farrowing traits in commercial gilts	Sanglard et al. 2019, J Anim Breed Genet. 2020 Jan;137(1):84-102. doi: 10.1111/jbg.12456.	Pigs	Landrace X Large white	132-184 days old	Gilts	Unspecified	Unspecified	USA	Compared the vaginal microbial composition and diversity between sows with high and low farrowing performance with the PRRS vaccine.	Vaginal swab	Illumina MiSeq	V4	600	566	ISU dataset, internally accessed
Vaginal Microbiota Diversity in Response to Lipopolysaccharide in Gilts Housed Under Three Housing Systems	Alves et al. 2022, Front Genet. 2022 Apr 8:13:836962. doi: 10.3389/fgene.2022.836962	Pigs	Uspecified commercial breed	244 days	Gilts	Altrenogest	None	Brazil	Determined if housing system or LPS challenge alters sow vaginal microbiome.	Vaginal lavage	Illumina MiSeq	V3-V4	72	72	PRJNA803177
Vaginal microbiota signatures in healthy and purulent vulvar discharge sows	Poor et al. 2022, Sci Rep. 2022 Jun 1;12(1):9106. doi: 10.1038/s41598-022-13090-8.	Pigs	Uspecified commercial crossbred	Unspecified	Gestating or post-partum	Unspecified	Unspecified	Brazil	Compared the healthy sow vaginal microbiome to those with purulent discharge.	Vaginal swab	Illumina MiSeq	V4	72	72	PRJNA773131	Uses a speculum during sampling
Oropharyngeal, proximal colonic, and vaginal microbiomes of healthy Korean native black pig gilts	Bugenyi et al. 2023, BMC Microbiol. 2023 Jan 5;23(1):3. doi: 10.1186/s12866-022-02743-3.	Pigs	Jeju black pig	7 months	Gilts	None	None	South Korea	Defined a core microbiome for Korean native black pig gilts in oropharyngeal, proximal colonic and vaginal tracts.	Vaginal swab	Illumina MiSeq	V3-V4	9	9	PRJNA827006	Swabs taken post-euthanasia
Bacillus- and Lactobacillus-Based Dietary Synbiotics Are Associated with Shifts in the Oropharyngeal, Proximal Colonic, and Vaginal Microbiomes of Korean Native Black Pigs	Bugenyi et al. 2023, MDPI Fermentation 2023, 9(4), 359; https://doi.org/10.3390/fermentation9040359	Pigs	Jeju black pig	4 months old	Gilts	None	None	South Korea	Explored the effect of feeding synbiotics on the pig microbiota	Vaginal swab	Illumina MiSeq	V3-V4	18	18	PRJNA926012	Swabs taken post-euthanasia
ISU Unpublished 2 (Koester pilot)	NA	Sheep	Hampsire and Hampshire X Suffolk	Unspecified, sexually mature	Before and during pregnancy	CIDR, progesterone	Natural	USA	Characterized the ewe vaginal microbiota before and during gestation.	Vaginal swab	Illumina MiSeq	V4	44	44	PRJNA1211664
ISU Unpublished 1 (Cassas pilot)	NA	Sheep	Hampsire and Hampshire X Suffolk	Unspecified, sexually mature	Before and during pregnancy	CIDR, progesterone	Natural	USA	Characterized the ewe vaginal microbiota before and after lambing.	Vaginal swab	Illumina MiSeq	V4	58	55	PRJNA1211652
Ewe Vaginal Microbiota: Associations With Pregnancy Outcome and Changes During Gestation	Koester et al. 2021, Front Microbiol. 2021 Oct 22:12:745884. doi: 10.3389/fmicb.2021.745884	Sheep	Hampsire and Hampshire X Suffolk	Unspecified	Before and during pregnancy	CIDR, progesterone	Natural	USA	Investigated changes of ewe vaginal microbiota at gestational timepoints and differences in ewe vaginal microbiota in relation to pregnancy outcome.	Vaginal swab	Illumina MiSeq	V4	170	163	PRJNA739687
Temporal changes in ewe vaginal microbiota throughout gestation	Cassas et al. 2024, Front Microbiol. 2024 Feb 15:15:1359678. doi: 10.3389/fmicb.2024.1359678.	Sheep	Hampsire and Hampshire X Suffolk	Unspecified, sexually mature	Before, during, and after gestation	CIDR, progesterone	Natural	USA	Characterization of the ewe vaginal microbiota before, during, and after pregnancy.	Vaginal swab	Illumina MiSeq	V4	710	674	PRJNA1043118
Comparative Analysis of the Pre-Parturition and Post-Parturition Genital Tract Microbiota in Plateau Bangor Sewa Sheep	Ma et al. 2023, Vet Sci. 2023 Aug 14;10(8):523. doi: 10.3390/vetsci10080523.	Sheep	Bangor Sewa	5 years old	Before and after parturition	Unspecified	Natural	China	Comparaison of the ewe vaginal microbiota before and after parturition.	Vaginal swab	Illumina NovaSeq	V3-V4	20	20	PRJNA985282
Description of the vaginal microbiota in nulliparous ewes during natural mating and pregnancy: preliminary signs of the male preputial microbiota modulation	Barba et al. 2024, Front Microbiol. 2024 Jan 11:14:1224910. doi: 10.3389/fmicb.2023.1224910	Sheep	Romanov	1 year old	Before and during pregnancy	progestagen-impregnated sponge	Natural	Spain	Determined the effect of estrus synchronization with sponges and pregnancy on the ewe vaginal microbiota.	Vaginal swab	Illumina MiSeq	V3-V4	28	8	PRJEB63647
