# Supplementary material for: Combined analysis of 16S rRNA gene sequencing data reveals core vaginal bacteria across livestock species
Source: Front Microbiol. 2025 Feb 10;16:1524000. doi: 10.3389/fmicb.2025.1524000 (PMC11849051; doi:10.3389/fmicb.2025.1524000)
Supplement: Supplementary file 7 [file Table_4.XLSX]

## Sheet: Sheet1
Supplementary Table 4: Core vaginal OTUs across cattle samples
OTU	Genus	Prevalence (%)
OTU14	UCG-005	97.2028
OTU53	Bacteroides	92.4476
OTU45	UCG-005	92.1678
OTU8	Romboutsia	91.1888
OTU76	Bacteroides	90.7692
OTU127	Lachnospiraceae_NK3A20_group	90.4895
OTU66	Rikenellaceae_RC9_gut_group	90.2098
OTU88	Bacteroidales_RF16_group_ge	89.7902
OTU55	Prevotellaceae_UCG-003	89.6503
OTU6	Corynebacterium	89.2308
OTU12	Turicibacter	89.2308
OTU87	Alistipes	89.2308
OTU32	Paeniclostridium	89.0909
OTU115	Lachnospiraceae_unclassified	87.5524
OTU90	Lachnospiraceae_NK3A20_group	87.2727
OTU111	Phascolarctobacterium	87.2727
OTU46	UCG-005	87.1329
OTU96	Christensenellaceae_R-7_group	86.7133
OTU126	Rikenellaceae_RC9_gut_group	86.5734
OTU61	UCG-005	86.4336
OTU125	Rikenellaceae_RC9_gut_group	86.2937
OTU109	Christensenellaceae_R-7_group	85.4545
OTU135	Rikenellaceae_RC9_gut_group	85.3147
OTU142	Prevotellaceae_UCG-003	85.3147
OTU94	Agathobacter	85.1748
OTU168	Rikenellaceae_RC9_gut_group	85.1748
OTU222	Bacteroides	84.6154
OTU129	Oscillospirales_ge	84.3357
OTU143	Family_XIII_AD3011_group	84.3357
OTU83	Christensenellaceae_R-7_group	84.1958
OTU174	Rikenellaceae_RC9_gut_group	83.7762
OTU27	Peptostreptococcaceae_unclassified	83.6364
OTU160	Bacteroidales_RF16_group_ge	83.2168
OTU186	Alistipes	82.9371
OTU223	Lachnospiraceae_unclassified	82.6573
OTU147	uncultured_ge	82.5175
OTU128	Mogibacterium	82.3776
OTU171	Rikenellaceae_RC9_gut_group	82.2378
OTU200	Oscillospiraceae_unclassified	82.2378
OTU54	Prevotellaceae_UCG-004	82.0979
OTU193	Oscillospirales_ge	82.0979
OTU203	Mailhella	81.8182
OTU227	Oscillospirales_ge	81.8182
OTU16	Streptococcus	81.2587
OTU165	uncultured	81.2587
OTU78	Ruminococcaceae_unclassified	81.1189
OTU205	Clostridia_vadinBB60_group_ge	81.1189
OTU224	UCG-005	80.8392
OTU296	UCG-009	80.6993
OTU272	Lachnospiraceae_unclassified	80.5594
OTU176	uncultured_ge	80.2797
OTU301	Alistipes	80.1399
OTU240	Lachnospiraceae_unclassified	80
OTU343	Bacteroides	79.4406
OTU123	NK4A214_group	79.021
OTU235	Dorea	78.8811
OTU248	UCG-010_ge	78.8811
OTU299	uncultured	78.8811
OTU225	Christensenellaceae_R-7_group	78.7413
OTU252	Oscillospirales_ge	78.7413
OTU216	UCG-010_ge	78.4615
OTU288	NK4A214_group	78.4615
OTU247	Anaerovoracaceae_ge	78.1818
OTU268	UCG-010_ge	78.1818
OTU219	Christensenellaceae_R-7_group	78.042
OTU277	Alistipes	78.042
OTU353	Bacteroides	78.042
OTU399	Anaerovoracaceae_ge	78.042
OTU265	uncultured	77.6224
OTU261	Alistipes	77.4825
OTU197	Oscillospirales_ge	76.9231
OTU275	UCG-010_ge	76.6434
OTU303	UCG-010_ge	76.5035
OTU339	Alistipes	76.3636
OTU21	Streptococcus	76.0839
OTU345	Monoglobus	76.0839
OTU314	UCG-010_ge	75.9441
OTU1	Ureaplasma	75.5245
OTU278	Candidatus_Soleaferrea	75.5245
OTU322	UCG-002	75.5245
OTU413	Bacteroidales_unclassified	75.5245
OTU218	Christensenellaceae_R-7_group	75.3846
OTU255	UCG-010_ge	75.2448
OTU305	UCG-010_ge	74.965
OTU317	Oscillibacter	74.6853
OTU370	Rikenellaceae_RC9_gut_group	74.6853
OTU362	Christensenellaceae_R-7_group	74.1259
OTU167	Olsenella	73.986
OTU338	Oscillospirales_ge	73.986
OTU382	Alistipes	73.8462
OTU269	uncultured	73.7063
OTU349	uncultured_ge	73.7063
OTU312	Oscillospirales_ge	73.2867
OTU350	Prevotellaceae_UCG-004	73.2867
OTU365	Monoglobus	73.007
OTU376	Oscillospirales_ge	73.007
OTU342	UCG-010_ge	72.8671
OTU31	Methanobrevibacter	72.7273
OTU473	uncultured	72.5874
OTU18	Clostridium_sensu_stricto_1	72.3077
OTU276	Alloprevotella	72.3077
OTU330	UCG-010_ge	72.3077
OTU361	UCG-010_ge	72.1678
OTU331	UCG-010_ge	71.8881
OTU444	Family_XIII_AD3011_group	71.6084
OTU419	dgA-11_gut_group	71.4685
OTU346	Oscillospiraceae_unclassified	71.1888
OTU508	Alistipes	71.049
OTU316	Prevotellaceae_UCG-003	70.9091
OTU337	Lachnospiraceae_unclassified	70.7692
OTU415	UCG-009	70.7692
OTU514	Coprococcus	70.7692
OTU215	Akkermansia	70.6294
OTU500	Christensenellaceae_R-7_group	70.6294
OTU320	Lachnospiraceae_unclassified	70.4895
OTU260	Oscillospirales_ge	70.3497
OTU427	UCG-010_ge	70.3497
OTU384	Lachnospiraceae_ge	70.2098
OTU493	Parasutterella	70.2098
OTU72	Methanobrevibacter	70.0699
