# Supplementary material for: Combined analysis of 16S rRNA gene sequencing data reveals core vaginal bacteria across livestock species
Source: Front Microbiol. 2025 Feb 10;16:1524000. doi: 10.3389/fmicb.2025.1524000 (PMC11849051; doi:10.3389/fmicb.2025.1524000)
Supplement: Supplementary file 8 [file Table_5.XLSX]

## Sheet: Sheet1
Supplementary Table 5: Core vaginal OTUs across pig samples
OTU	Genus	Prevalence (%)
OTU2	Pasteurellaceae_unclassified	96.8344
OTU24	Streptococcus	96.2662
OTU11	Clostridium_sensu_stricto_1	94.8052
OTU12	Turicibacter	94.724
OTU25	Terrisporobacter	94.3182
OTU21	Streptococcus	94.237
OTU8	Romboutsia	93.5065
OTU26	Veillonella	92.2078
OTU18	Clostridium_sensu_stricto_1	91.4773
OTU9	Staphylococcus	91.3149
OTU20	Anaerococcus	91.0714
OTU64	Clostridium_sensu_stricto_1	90.5844
OTU4	Fusobacterium	89.1234
OTU44	Aerococcus	88.7987
OTU39	Peptostreptococcus	88.5552
OTU65	Lactobacillus	87.7435
OTU97	Lactobacillus	87.5
OTU6	Corynebacterium	86.039
OTU10	Parvimonas	85.1461
OTU86	Aerococcus	83.1981
OTU83	Christensenellaceae_R-7_group	81.6558
OTU179	NK4A214_group	80.8442
OTU118	Phascolarctobacterium	80.0325
OTU46	UCG-005	79.0584
OTU61	UCG-005	78.3279
OTU182	UCG-002	78.1656
OTU155	Clostridia_unclassified	78.0032
OTU14	UCG-005	77.5974
OTU132	Clostridium_sensu_stricto_1	77.0292
OTU31	Methanobrevibacter	76.7045
OTU123	NK4A214_group	76.7045
OTU285	UCG-002	75.8117
OTU79	Lachnospiraceae_unclassified	75.4058
OTU280	Lachnospiraceae_AC2044_group	75.2435
OTU51	Peptoniphilus	74.3506
OTU143	Family_XIII_AD3011_group	74.3506
OTU258	Oscillospira	74.2695
OTU206	Globicatella	72.8084
OTU67	Lactobacillus	71.6721
OTU304	UCG-002	71.0227
