# Supplementary material for: Combined analysis of 16S rRNA gene sequencing data reveals core vaginal bacteria across livestock species
Source: Front Microbiol. 2025 Feb 10;16:1524000. doi: 10.3389/fmicb.2025.1524000 (PMC11849051; doi:10.3389/fmicb.2025.1524000)
Supplement: Supplementary file 9 [file Table_6.XLSX]

## Sheet: Sheet1
Supplementary Table 6: Core vaginal OTUs across sheep samples
OTU	Genus	Prevalence (%)
OTU9	Staphylococcus	90.1452
OTU6	Corynebacterium	90.0415
OTU3	Pasteurellaceae_unclassified	84.2324
OTU41	Staphylococcaceae_unclassified	83.195
OTU12	Turicibacter	82.8838
OTU29	Jeotgalicoccus	82.4689
OTU8	Romboutsia	82.1577
OTU1	Ureaplasma	79.668
OTU21	Streptococcus	78.3195
OTU27	Peptostreptococcaceae_unclassified	77.4896
OTU14	UCG-005	77.2822
OTU31	Methanobrevibacter	76.556
OTU99	Planococcaceae_unclassified	75.7261
OTU107	Planococcus	75
OTU18	Clostridium_sensu_stricto_1	74.6888
OTU108	Brachybacterium	73.7552
OTU156	Dietzia	73.5477
OTU113	Micrococcus	72.6141
OTU16	Streptococcus	71.9917
OTU92	Atopostipes	71.6805
OTU61	UCG-005	71.3693
OTU33	Bifidobacterium	70.9544
