# Supplementary material for: Combined analysis of 16S rRNA gene sequencing data reveals core vaginal bacteria across livestock species
Source: Front Microbiol. 2025 Feb 10;16:1524000. doi: 10.3389/fmicb.2025.1524000 (PMC11849051; doi:10.3389/fmicb.2025.1524000)
Supplement: Supplementary file 10 [file Table_7.XLSX]

## Sheet: Sheet1
Supplementary Table 7: Prevalence (%) of the 8 core vaginal OTUs in livestock
OTU	Genus	Cattle samples	Sheep samples	Pig samples
OTU6	Corynebacterium	89.2308	90.0415	86.039
OTU8	Romboutsia	91.1888	82.1577	93.5065
OTU12	Turicibacter	89.2308	82.8838	94.724
OTU14	UCG-005	97.2028	77.2822	77.5974
OTU18	Clostridium_sensu_stricto_1	72.3077	74.6888	91.4773
OTU21	Streptococcus	76.0839	78.3195	94.237
OTU31	Methanobrevibacter	72.7273	76.556	76.7045
OTU61	UCG-005	86.4336	71.3693	78.3279
